# Supplementary material for: iTRAQ-Based Comparative Proteomic Analysis Provides Insights into Molecular Mechanisms of Salt Tolerance in Sugar Beet (Beta vulgaris L.)
Source: Int J Mol Sci. 2018 Dec 4;19(12):3866. doi: 10.3390/ijms19123866 (PMC6321137; doi:10.3390/ijms19123866)
Supplement: Supplementary file 1 [file ijms-19-03866-s001.zip]

Archive with 7 entries (6 files):
- Supplementary Materials  R2/
- Supplementary Materials  R2/Figures S1-S5.docx
- Supplementary Materials  R2/Table S1 Proteins annotation in root of sugar beet.xls
- Supplementary Materials  R2/Table S2 Proteins annotation in shoot of sugar beet.xls
- Supplementary Materials  R2/Table S3 KEGG analysis of DEPs in root of sugar beet.xls
- Supplementary Materials  R2/Table S4 KEGG analysis of DEPs in shoot of sugar beet.xls
- Supplementary Materials  R2/Table S5 Primers used in qRT-PCR.xls
