# Supplementary material for: iTRAQ-Based Comparative Proteomic Analysis Provides Insights into Molecular Mechanisms of Salt Tolerance in Sugar Beet (Beta vulgaris L.)
Source: Int J Mol Sci. 2018 Dec 4;19(12):3866. doi: 10.3390/ijms19123866 (PMC6321137; doi:10.3390/ijms19123866)
Supplement: Supplementary file 1 [file ijms-19-03866-s001.zip › Supplementary Materials R2/Table S1 Proteins annotation in root of sugar beet.xls]

## Sheet: Table S1 CK2-VS-T2. annotation
Gene ID	CK2.1_119	CK2.2_121	T2.2_118	CK2	T2	log2_FC (T2/CK2)	P value	fdr	Protein name	Pathway	GO Component	GO Function	GO Process
Unigene0025735	1	1.013	1.304	1.0065	1.304	0.373597	0.0274798	0.70075	peroxisomal adenine nucleotide carrier 1	ko04146//Peroxisome//Transport and catabolism//Cellular Processes	GO:0031224//intrinsic component of membrane	-	GO:0051234//establishment of localization;GO:0044763
Unigene0007087	1	0.973	1.422	0.9865	1.422	0.527531	0.0412015	0.738798	tubulin a-2 chain	ko04145//Phagosome//Transport and catabolism//Cellular Processes	GO:0032991//macromolecular complex;GO:0015630//microtubule cytoskeleton	GO:0017111//nucleoside-triphosphatase activity;GO:0032550;GO:0005198//structural molecule activity	GO:0044763;GO:0043623//cellular protein complex assembly
Unigene0008997	1	0.983	0.795	0.9915	0.795	-0.318658	0.0427412	0.738798	tubulin β-1 chain	ko04145//Phagosome//Transport and catabolism//Cellular Processes	GO:0043231//intracellular membrane-bounded organelle;GO:0043234//protein complex;GO:0015630//microtubule cytoskeleton;GO:0030312;GO:0005911//cell-cell junction;GO:0044444//cytoplasmic part;GO:0016020//membrane	GO:0017111//nucleoside-triphosphatase activity;GO:0032550;GO:0005198//structural molecule activity	GO:0006996//organelle organization;GO:0044763;GO:0051603//proteolysis involved in cellular protein catabolic process;GO:0043623//cellular protein complex assembly;GO:0048509//regulation of meristem development;GO:0006006//glucose metabolic process
Unigene0031215	1	0.99	0.692	0.995	0.692	-0.523924	0.0152556	0.672087	charged multivesicular body protein 1	ko04144//Endocytosis//Transport and catabolism//Cellular Processes	-	-	-
Unigene0015174	1	1.012	1.292	1.006	1.292	0.360976	0.0262675	0.70075	signal recognition particle receptor subunit β	ko03060//Protein export//Folding, sorting and degradation//Genetic Information Processing	GO:0044464	GO:0032550	GO:0035556//intracellular signal transduction
Unigene0003201	1	0.991	1.203	0.9955	1.203	0.273143	0.0263104	0.70075	signal recognition particle receptor subunit α	ko03060//Protein export//Folding, sorting and degradation//Genetic Information Processing	-	-	-
Unigene0028062	1	1.012	0.756	1.006	0.756	-0.412172	0.0230109	0.67277	U2 small nuclear ribonucleoprotein B	ko03040//Spliceosome//Transcription//Genetic Information Processing	GO:0044423;GO:0032991//macromolecular complex	GO:0036094//small molecule binding;GO:0003723//RNA binding	GO:0000377
Unigene0012710	1	1.007	0.828	1.0035	0.828	-0.277338	0.02	0.672087	formin-like protein 5	ko03013//RNA transport//Translation//Genetic Information Processing;ko03040//Spliceosome//Transcription//Genetic Information Processing;ko03015//mRNA surveillance pathway//Translation//Genetic Information Processing	-	-	-
Unigene0008589	1	1.017	0.746	1.0085	0.746	-0.434964	0.0308055	0.70075	elongation factor 1-alpha	ko03013//RNA transport//Translation//Genetic Information Processing	GO:0044424	GO:0017111//nucleoside-triphosphatase activity;GO:0008135//translation factor activity, nucleic acid binding;GO:0032550	GO:0034645//cellular macromolecule biosynthetic process;GO:0010467//gene expression
Unigene0033493	1	0.993	1.244	0.9965	1.244	0.320045	0.0174532	0.672087	60S ribosomal protein L15	ko03010//Ribosome//Translation//Genetic Information Processing	-	-	-
Unigene0020287	1	1.005	1.251	1.0025	1.251	0.31948	0.0124156	0.672087	40S ribosomal protein SA	ko03010//Ribosome//Translation//Genetic Information Processing	GO:0015935//small ribosomal subunit	-	-
Unigene0009721	1	1.019	0.786	1.0095	0.786	-0.36104	0.0414147	0.738798	40S ribosomal protein S8	ko03010//Ribosome//Translation//Genetic Information Processing	-	-	-
Unigene0007343	1	1.01	0.781	1.005	0.781	-0.363801	0.0217476	0.672087	60S ribosomal protein L5	ko03010//Ribosome//Translation//Genetic Information Processing	GO:0030529//ribonucleoprotein complex	GO:0019843//rRNA binding;GO:0005198//structural molecule activity	GO:0010467//gene expression
Unigene0007344	1	1.01	0.781	1.005	0.781	-0.363801	0.0217476	0.672087	60S ribosomal protein L5-1	ko03010//Ribosome//Translation//Genetic Information Processing	GO:0030529//ribonucleoprotein complex	GO:0019843//rRNA binding;GO:0005198//structural molecule activity	GO:0010467//gene expression
Unigene0014183	1	0.973	0.517	0.9865	0.517	-0.932155	0.0233485	0.67277	40S ribosomal protein S12	ko03010//Ribosome//Translation//Genetic Information Processing	GO:0030529//ribonucleoprotein complex	GO:0005198//structural molecule activity	GO:0010467//gene expression
Unigene0021730	1	0.992	1.215	0.996	1.215	0.286739	0.0222709	0.672087	dolichyl-diphosphooligosaccharide--protein glycosyltransferase subunit STT3B	ko01100//Metabolic pathways//Global and overview maps//Metabolism;ko04141//Protein processing in endoplasmic reticulum//Folding, sorting and degradation//Genetic Information Processing;ko00510//N-Glycan biosynthesis//Glycan biosynthesis and metabolism//Metabolism	GO:0031224//intrinsic component of membrane;GO:0031090//organelle membrane;GO:0043231//intracellular membrane-bounded organelle	GO:0016758//transferase activity, transferring hexosyl groups	GO:0006464//cellular protein modification process
Unigene0010496	1	1.014	1.417	1.007	1.417	0.492776	0.0224301	0.672087	peroxisomal (S)-2-hydroxy-acid oxidase GLO4	ko01100//Metabolic pathways//Global and overview maps//Metabolism;ko01110//Biosynthesis of secondary metabolites//Global and overview maps//Metabolism;ko04146//Peroxisome//Transport and catabolism//Cellular Processes;ko00630//Glyoxylate and dicarboxylate metabolism//Carbohydrate metabolism//Metabolism	-	GO:0003973//(S)-2-hydroxy-acid oxidase activity;GO:0032553	GO:0044710
Unigene0023974	1	1.029	0.739	1.0145	0.739	-0.457123	0.0496576	0.744823	3-ketoacyl-CoA thiolase 2, peroxisomal	ko01100//Metabolic pathways//Global and overview maps//Metabolism;ko01110//Biosynthesis of secondary metabolites//Global and overview maps//Metabolism;ko04146//Peroxisome//Transport and catabolism//Cellular Processes;ko00280//Valine, leucine and isoleucine degradation//Amino acid metabolism//Metabolism;ko00071//Fatty acid metabolism//Lipid metabolism//Metabolism;ko00592//alpha-Linolenic acid meta…	GO:0042579//microbody	GO:0016408	GO:0009813//flavonoid biosynthetic process;GO:0006633//fatty acid biosynthetic process;GO:0034285;GO:0009411//response to UV
Unigene0023544	1	1.016	0.793	1.008	0.793	-0.346103	0.0364444	0.72516	naringenin,2-oxoglutarate 3-dioxygenase	ko01100//Metabolic pathways//Global and overview maps//Metabolism;ko01110//Biosynthesis of secondary metabolites//Global and overview maps//Metabolism;ko00941//Flavonoid biosynthesis//Biosynthesis of other secondary metabolites//Metabolism	-	-	-
Unigene0000590	1	1.007	1.264	1.0035	1.264	0.332956	0.0166598	0.672087	trans-cinnamate 4-monooxygenase	ko01100//Metabolic pathways//Global and overview maps//Metabolism;ko01110//Biosynthesis of secondary metabolites//Global and overview maps//Metabolism;ko00940//Phenylpropanoid biosynthesis//Biosynthesis of other secondary metabolites//Metabolism;ko00360//Phenylalanine metabolism//Amino acid metabolism//Metabolism;ko00941//Flavonoid biosynthesis//Biosynthesis of other secondary metabolites//Metabo…	-	GO:0016709//oxidoreductase activity, acting on paired donors, with incorporation or reduction of molecular oxygen, NAD(P)H as one donor, and incorporation of one atom of oxygen;GO:0046914//transition metal ion binding;GO:0046906//tetrapyrrole binding	GO:0044710
Unigene0030654	1	1.004	1.214	1.002	1.214	0.276886	0.0114664	0.672087	acyl-CoA dehydrogenase family member 10	ko01100//Metabolic pathways//Global and overview maps//Metabolism;ko01110//Biosynthesis of secondary metabolites//Global and overview maps//Metabolism;ko00280//Valine, leucine and isoleucine degradation//Amino acid metabolism//Metabolism;ko00071//Fatty acid metabolism//Lipid metabolism//Metabolism;ko00410//beta-Alanine metabolism//Metabolism of other amino acids//Metabolism;ko00640//Propanoate me…	-	GO:0016627//oxidoreductase activity, acting on the CH-CH group of donors;GO:0016740//transferase activity;GO:0000166//nucleotide binding	GO:0048588//developmental cell growth;GO:0009608//response to symbiont;GO:0044710
Unigene0026058	1	1.019	0.778	1.0095	0.778	-0.375799	0.0397922	0.736826	1-aminocyclopropane-1-carboxylate oxidase 1	ko01100//Metabolic pathways//Global and overview maps//Metabolism;ko01110//Biosynthesis of secondary metabolites//Global and overview maps//Metabolism;ko00270//Cysteine and methionine metabolism//Amino acid metabolism//Metabolism	-	GO:0016705//oxidoreductase activity, acting on paired donors, with incorporation or reduction of molecular oxygen;GO:0043169//cation binding	GO:0044710
Unigene0030344	1	1.016	0.836	1.008	0.836	-0.269921	0.0466993	0.741501	phosphoglucomutase, cytoplasmic	ko01100//Metabolic pathways//Global and overview maps//Metabolism;ko01110//Biosynthesis of secondary metabolites//Global and overview maps//Metabolism;ko00230//Purine metabolism//Nucleotide metabolism//Metabolism;ko00500//Starch and sucrose metabolism//Carbohydrate metabolism//Metabolism;ko00010//Glycolysis / Gluconeogenesis//Carbohydrate metabolism//Metabolism;ko00520//Amino sugar and nucleotide…	GO:0044424	GO:0046872//metal ion binding;GO:0016868//intramolecular transferase activity, phosphotransferases	GO:0019318//hexose metabolic process
Unigene0003450	1	0.999	1.279	0.9995	1.279	0.355738	0.00223702	0.460827	Nucleoside diphosphate kinase 4, chloroplastic	ko01100//Metabolic pathways//Global and overview maps//Metabolism;ko01110//Biosynthesis of secondary metabolites//Global and overview maps//Metabolism;ko00230//Purine metabolism//Nucleotide metabolism//Metabolism;ko00240//Pyrimidine metabolism//Nucleotide metabolism//Metabolism	-	-	-
Unigene0024368	1	0.993	0.806	0.9965	0.806	-0.30609	0.0182496	0.672087	phosphoribosylformylglycinamidine cyclo-ligase, chloroplastic	ko01100//Metabolic pathways//Global and overview maps//Metabolism;ko01110//Biosynthesis of secondary metabolites//Global and overview maps//Metabolism;ko00230//Purine metabolism//Nucleotide metabolism//Metabolism	GO:0009532//plastid stroma	GO:0032550;GO:0016882//cyclo-ligase activity;GO:0046914//transition metal ion binding	GO:0006188//IMP biosynthetic process;GO:0006743//ubiquinone metabolic process;GO:0006221//pyrimidine nucleotide biosynthetic process
Unigene0022787	1	0.995	1.704	0.9975	1.704	0.772537	0.00516074	0.656147	obtusifoliol 14-alpha demethylase	ko01100//Metabolic pathways//Global and overview maps//Metabolism;ko01110//Biosynthesis of secondary metabolites//Global and overview maps//Metabolism;ko00100//Steroid biosynthesis//Lipid metabolism//Metabolism	GO:0043231//intracellular membrane-bounded organelle;GO:0031224//intrinsic component of membrane	GO:0046906//tetrapyrrole binding;GO:0016741;GO:0046914//transition metal ion binding;GO:0016709//oxidoreductase activity, acting on paired donors, with incorporation or reduction of molecular oxygen, NAD(P)H as one donor, and incorporation of one atom of oxygen	GO:0016104//triterpenoid biosynthetic process;GO:0000097//sulfur amino acid biosynthetic process;GO:0008380//RNA splicing;GO:0006694//steroid biosynthetic process
Unigene0011604	1	0.988	1.339	0.994	1.339	0.429838	0.0223293	0.672087	ATP-dependent 6-phosphofructokinase 5, chloroplastic	ko01100//Metabolic pathways//Global and overview maps//Metabolism;ko01110//Biosynthesis of secondary metabolites//Global and overview maps//Metabolism;ko00010//Glycolysis / Gluconeogenesis//Carbohydrate metabolism//Metabolism;ko00030//Pentose phosphate pathway//Carbohydrate metabolism//Metabolism;ko00051//Fructose and mannose metabolism//Carbohydrate metabolism//Metabolism;ko00052//Galactose meta…	GO:0009536//plastid;GO:0044445	GO:0032550;GO:0008443//phosphofructokinase activity	GO:0006996//organelle organization;GO:0006090//pyruvate metabolic process;GO:0051603//proteolysis involved in cellular protein catabolic process;GO:0016310//phosphorylation;GO:0006006//glucose metabolic process
Unigene0009404	1	1	1.617	1	1.617	0.69332	1.25e-16	3.7e-14	pyruvate decarboxylase 1	ko01100//Metabolic pathways//Global and overview maps//Metabolism;ko01110//Biosynthesis of secondary metabolites//Global and overview maps//Metabolism;ko00010//Glycolysis / Gluconeogenesis//Carbohydrate metabolism//Metabolism	-	GO:0046872//metal ion binding;GO:0016830//carbon-carbon lyase activity;GO:0019842//vitamin binding	-
Unigene0009722	1	1.006	0.756	1.003	0.756	-0.407863	0.0116649	0.672087	SAL1 phosphatase-like	ko01100//Metabolic pathways//Global and overview maps//Metabolism;ko00920//Sulfur metabolism//Energy metabolism//Metabolism	-	GO:0016312//inositol bisphosphate phosphatase activity;GO:0008252//nucleotidase activity;GO:0043169//cation binding	GO:0046488//phosphatidylinositol metabolic process;GO:0009755//hormone-mediated signaling pathway
Unigene0012830	1	0.999	1.484	0.9995	1.484	0.570213	0.00139561	0.306663	lysophospholipid acyltransferase 1-like	ko01100//Metabolic pathways//Global and overview maps//Metabolism;ko00564//Glycerophospholipid metabolism//Lipid metabolism//Metabolism;ko00561//Glycerolipid metabolism//Lipid metabolism//Metabolism;ko00565//Ether lipid metabolism//Lipid metabolism//Metabolism	-	-	-
Unigene0027184	1	0.995	1.203	0.9975	1.203	0.270248	0.0147501	0.672087	dihydroxyacetone kinase family protein	ko01100//Metabolic pathways//Global and overview maps//Metabolism;ko00561//Glycerolipid metabolism//Lipid metabolism//Metabolism	-	GO:0032550;GO:0016301//kinase activity	GO:0009414//response to water deprivation;GO:0009267//cellular response to starvation;GO:0009608//response to symbiont;GO:0019400;GO:0006796//phosphate-containing compound metabolic process;GO:0009247//glycolipid biosynthetic process
Unigene0023291	1	1.01	0.76	1.005	0.76	-0.403124	0.0196275	0.672087	1,2-dihydroxy-3-keto-5-methylthiopentene dioxygenase 2	ko01100//Metabolic pathways//Global and overview maps//Metabolism;ko00270//Cysteine and methionine metabolism//Amino acid metabolism//Metabolism	-	-	-
Unigene0025531	1	1.019	0.756	1.0095	0.756	-0.417183	0.035853	0.72516	pentatricopeptide repeat-containing protein At4g25270, chloroplastic	ko01100//Metabolic pathways//Global and overview maps//Metabolism;ko00240//Pyrimidine metabolism//Nucleotide metabolism//Metabolism	GO:0043231//intracellular membrane-bounded organelle	GO:0019201//nucleotide kinase activity;GO:0032550;GO:0016776//phosphotransferase activity, phosphate group as acceptor	GO:0006220//pyrimidine nucleotide metabolic process;GO:0019856//pyrimidine nucleobase biosynthetic process;GO:0034654
Unigene0005855	1	1.011	0.836	1.0055	0.836	-0.266338	0.0326453	0.716752	ferredoxin--NADP reductase, root isozyme, chloroplastic	ko01100//Metabolic pathways//Global and overview maps//Metabolism;ko00195//Photosynthesis//Energy metabolism//Metabolism	-	-	-
Unigene0001875	1	0.993	0.713	0.9965	0.713	-0.482968	0.0115678	0.672087	psbP-like protein 1, chloroplastic	ko01100//Metabolic pathways//Global and overview maps//Metabolism;ko00195//Photosynthesis//Energy metabolism//Metabolism	-	-	-
Unigene0001876	1	0.993	0.713	0.9965	0.713	-0.482968	0.0115678	0.672087	psbP-like protein 1-1, chloroplastic	ko01100//Metabolic pathways//Global and overview maps//Metabolism;ko00195//Photosynthesis//Energy metabolism//Metabolism	-	-	-
Unigene0000487	1	0.987	1.289	0.9935	1.289	0.37566	0.0276861	0.70075	V-type proton ATPase subunit c1	ko01100//Metabolic pathways//Global and overview maps//Metabolism;ko00190//Oxidative phosphorylation//Energy metabolism//Metabolism;ko04145//Phagosome//Transport and catabolism//Cellular Processes	-	-	-
Unigene0010790	1	0.987	1.289	0.9935	1.289	0.37566	0.0276861	0.70075	V-type proton ATPase 16 kDa proteolipid subunit	ko01100//Metabolic pathways//Global and overview maps//Metabolism;ko00190//Oxidative phosphorylation//Energy metabolism//Metabolism;ko04145//Phagosome//Transport and catabolism//Cellular Processes	GO:0031224//intrinsic component of membrane;GO:0031090//organelle membrane;GO:0043231//intracellular membrane-bounded organelle;GO:0033177//proton-transporting two-sector ATPase complex, proton-transporting domain	GO:0015077//monovalent inorganic cation transmembrane transporter activity;GO:0003824//catalytic activity	GO:0015988//energy coupled proton transmembrane transport, against electrochemical gradient
Unigene0026083	1	1.022	1.326	1.011	1.326	0.391298	0.0441545	0.741501	NADH dehydrogenase subunit [Medicago truncatula]	ko01100//Metabolic pathways//Global and overview maps//Metabolism;ko00190//Oxidative phosphorylation//Energy metabolism//Metabolism	GO:0043231//intracellular membrane-bounded organelle;GO:0031224//intrinsic component of membrane;GO:0019866//organelle inner membrane	GO:0050136//NADH dehydrogenase (quinone) activity	GO:0022904//respiratory electron transport chain
Unigene0006197	1	1.001	0.652	1.0005	0.652	-0.617777	0.00128687	0.302967	protein IN2-1 homolog B	ko00480//Glutathione metabolism//Metabolism of other amino acids//Metabolism	GO:0009536//plastid	GO:0016740//transferase activity	GO:0044237//cellular metabolic process;GO:0042221//response to chemical
Unigene0014152	1	1.009	1.318	1.0045	1.318	0.391873	0.0181803	0.672087	apyrase 2	ko00230//Purine metabolism//Nucleotide metabolism//Metabolism;ko00240//Pyrimidine metabolism//Nucleotide metabolism//Metabolism	GO:0016020//membrane	GO:0003824//catalytic activity	-
Unigene0011701	1	1.033	1.459	1.0165	1.459	0.52137	0.0494143	0.744823	pyrophosphate-energized vacuolar membrane proton pump	ko00190//Oxidative phosphorylation//Energy metabolism//Metabolism	GO:0031224//intrinsic component of membrane;GO:0031090//organelle membrane;GO:0043231//intracellular membrane-bounded organelle	GO:0015405;GO:0043169//cation binding;GO:0016462//pyrophosphatase activity	GO:0044763;GO:0006818//hydrogen transport
Unigene0018571	1	0.991	0.751	0.9955	0.751	-0.406608	0.0176814	0.672087	malate dehydrogenase, mitochondrial	ko00020	GO:0005618//cell wall;GO:0016020//membrane	GO:0016615//malate dehydrogenase activity	GO:0005975//carbohydrate metabolic process;GO:0006101//citrate metabolic process;GO:0043648//dicarboxylic acid metabolic process
Unigene0018867	1	1.015	1.656	1.0075	1.656	0.716923	0.0165137	0.672087	MLP-like protein 34	-	-	-	-
Unigene0008728	1	0.985	1.613	0.9925	1.613	0.700607	0.0171533	0.672087	mannose/glucose-specific lectin	-	-	-	-
Unigene0033986	1	0.962	1.528	0.981	1.528	0.63932	0.0480867	0.744823	aquaporin PIP1-4	-	-	-	-
Unigene0017122	1	1.032	1.582	1.016	1.582	0.638849	0.039157	0.729161	aquaporin TIP1-3	-	GO:0031224//intrinsic component of membrane;GO:0031090//organelle membrane;GO:0005773//vacuole	GO:0005372//water transmembrane transporter activity;GO:0042887	GO:0050896//response to stimulus;GO:0015840//urea transport;GO:0042044//fluid transport
Unigene0020288	1	1.034	1.508	1.017	1.508	0.568317	0.0466938	0.741501	aquaporin PIP2-1	-	GO:0031224//intrinsic component of membrane	-	GO:0051234//establishment of localization
Unigene0029552	1	1.004	1.467	1.002	1.467	0.549986	0.00577314	0.656147	aquaporin PIP2-1-like	-	GO:0031224//intrinsic component of membrane	-	GO:0051234//establishment of localization
Unigene0000328	1	1.027	1.476	1.0135	1.476	0.542347	0.0390146	0.729161	DNA-damage-repair/toleration protein DRT100	-	-	-	-
Unigene0004569	1	1.006	1.441	1.003	1.441	0.522749	0.00910142	0.672087	3-ketoacyl-CoA synthase 11	-	-	-	-
Unigene0014146	1	1.013	1.363	1.0065	1.363	0.437438	0.0234735	0.67277	aquaporin TIP2-1	-	GO:0005618//cell wall;GO:0031224//intrinsic component of membrane;GO:0000325//plant-type vacuole;GO:0000322;GO:0009526//plastid envelope;GO:0005774//vacuolar membrane;GO:0005911//cell-cell junction	GO:0005372//water transmembrane transporter activity;GO:0005275//amine transmembrane transporter activity	GO:0006996//organelle organization;GO:0006970//response to osmotic stress;GO:0006873//cellular ion homeostasis;GO:0070838//divalent metal ion transport;GO:0015843//methylammonium transport;GO:0042044//fluid transport
Unigene0011579	1	1.019	1.325	1.0095	1.325	0.392351	0.0381049	0.726426	Cyclin-A2-1	-	-	GO:0016740//transferase activity	GO:0006355//regulation of transcription, DNA-templated
Unigene0020708	1	1	1.293	1	1.293	0.370722	1.17e-16	3.7e-14	ER membrane protein complex subunit 3	-	GO:0043231//intracellular membrane-bounded organelle	-	GO:0016192//vesicle-mediated transport;GO:0032989;GO:0040007//growth
Unigene0027444	1	1.02	1.3	1.01	1.3	0.364156	0.0431787	0.738798	LRR receptor-like serine/threonine-protein kinase	-	GO:0016020//membrane	GO:0016491//oxidoreductase activity;GO:0016301//kinase activity;GO:0032550	GO:0006796//phosphate-containing compound metabolic process;GO:0006464//cellular protein modification process
Unigene0006603	1	1.016	1.297	1.008	1.297	0.363683	0.0346774	0.72516	protein GPR107	-	GO:0031224//intrinsic component of membrane;GO:0031984;GO:0043231//intracellular membrane-bounded organelle	-	-
Unigene0026545	1	0.987	1.276	0.9935	1.276	0.361036	0.028806	0.70075	BnaA10g17250D	-	-	-	-
Unigene0020251	1	1.014	1.291	1.007	1.291	0.358425	0.0308255	0.70075	synaptotagmin-5	-	GO:0005911//cell-cell junction;GO:0031224//intrinsic component of membrane;GO:0043231//intracellular membrane-bounded organelle	GO:0043169//cation binding	GO:0006694//steroid biosynthetic process;GO:0016104//triterpenoid biosynthetic process
Unigene0008832	1	1.002	1.262	1.001	1.262	0.33427	0.00475417	0.656147	auxin transport protein BIG	-	GO:0031224//intrinsic component of membrane;GO:0005911//cell-cell junction;GO:0044444//cytoplasmic part	GO:0046914//transition metal ion binding;GO:0019787//small conjugating protein ligase activity	GO:0060918//auxin transport;GO:0051707//response to other organism;GO:0032446//protein modification by small protein conjugation;GO:0000902//cell morphogenesis;GO:0009755//hormone-mediated signaling pathway;GO:0009791//post-embryonic development;GO:0003006//developmental process involved in reproduction;GO:0009639//response to red or far red light
Unigene0008724	1	1.011	1.256	1.0055	1.256	0.320923	0.0270961	0.70075	mannose/glucose-specific lectin	-	-	-	-
Unigene0002348	1	1.019	1.257	1.0095	1.257	0.316344	0.0472281	0.742424	dirigent protein 22	-	-	-	-
Unigene0030324	1	1.008	1.245	1.004	1.245	0.310386	0.0204116	0.672087	xyloglucan endotransglucosylase/hydrolase protein 6	-	GO:0005576//extracellular region;GO:0030312	GO:0016798//hydrolase activity, acting on glycosyl bonds;GO:0016758//transferase activity, transferring hexosyl groups	GO:0045229//external encapsulating structure organization;GO:0044042//glucan metabolic process
Unigene0010505	1	0.994	1.223	0.997	1.223	0.294759	0.0162357	0.672087	5'-3' exoribonuclease 2-like isoform X1	-	-	GO:0004549//tRNA-specific ribonuclease activity;GO:0097159//organic cyclic compound binding	GO:0090501//RNA phosphodiester bond hydrolysis
Unigene0003825	1	0.997	1.222	0.9985	1.222	0.29141	0.00820027	0.672087	hypothetical protein BVRB_9g202480 [Beta vulgaris subsp. vulgaris]	-	-	-	-
Unigene0010944	1	1.006	1.221	1.003	1.221	0.283742	0.016765	0.672087	annexin D4	-	GO:0005911//cell-cell junction	GO:0046872//metal ion binding;GO:0005543//phospholipid binding	GO:0006950//response to stress;GO:0001101//response to acid
Unigene0016229	1	1.002	1.218	1.001	1.218	0.283072	0.00561399	0.656147	calcium-transporting ATPase 10, plasma membrane-type isoform X1	-	-	-	-
Unigene0018435	1	1.002	1.214	1.001	1.214	0.278326	0.00570971	0.656147	serine protease EDA2	-	-	GO:0008238//exopeptidase activity	GO:0019538//protein metabolic process
Unigene0023979	1	1.015	1.213	1.0075	1.213	0.2678	0.0441436	0.741501	ras-related protein RABA5a	-	GO:0031090//organelle membrane;GO:0044464	GO:0017111//nucleoside-triphosphatase activity;GO:0032550	GO:0035556//intracellular signal transduction;GO:0016482//cytoplasmic transport;GO:0015031//protein transport
Unigene0006613	1	1.012	0.836	1.006	0.836	-0.267055	0.0354947	0.72516	thiamine thiazole synthase, chloroplastic-like isoform X1	-	GO:0009532//plastid stroma;GO:0009526//plastid envelope	GO:0046914//transition metal ion binding;GO:0046983//protein dimerization activity	GO:0006772//thiamine metabolic process;GO:0009893//positive regulation of metabolic process;GO:0009617//response to bacterium;GO:0005984//disaccharide metabolic process;GO:0018131//oxazole or thiazole biosynthetic process;GO:0005982//starch metabolic process;GO:0006468//protein phosphorylation;GO:0009416//response to light stimulus;GO:0033554//cellular response to stress;GO:0043269//regulation of…
Unigene0020445	1	0.987	0.822	0.9935	0.822	-0.273382	0.0380303	0.726426	calmodulin-binding transcription activator 2 isoform X2	-	-	-	-
Unigene0014948	1	0.996	0.821	0.998	0.821	-0.281658	0.0113176	0.672087	26S proteasome regulatory subunit RPN13	-	GO:0043234//protein complex;GO:0043231//intracellular membrane-bounded organelle	-	GO:0006498;GO:0000338//protein deneddylation;GO:0010467//gene expression;GO:0009639//response to red or far red light
Unigene0020705	1	1.011	0.816	1.0055	0.816	-0.301272	0.0288652	0.70075	adrenodoxin-like protein, mitochondrial	-	GO:0009536//plastid	GO:0051540	GO:0043248//proteasome assembly;GO:0019941//modification-dependent protein catabolic process;GO:0043094;GO:0035966//response to topologically incorrect protein
Unigene0010984	1	0.986	0.801	0.993	0.801	-0.309991	0.0361414	0.72516	ras GTPase-activating protein-binding protein 1	-	-	GO:0097159//organic cyclic compound binding	-
Unigene0033478	1	1.008	0.806	1.004	0.806	-0.316908	0.0199933	0.672087	2-oxoglutarate-dependent dioxygenase DAO	-	-	-	-
Unigene0009723	1	0.983	0.794	0.9915	0.794	-0.320474	0.0424997	0.738798	acid phosphatase 1	-	-	GO:0016791//phosphatase activity	GO:0006796//phosphate-containing compound metabolic process
Unigene0013920	1	1.009	0.803	1.0045	0.803	-0.323006	0.0220555	0.672087	cytochrome b-c1 complex subunit 8	-	GO:0019866//organelle inner membrane;GO:0044425//membrane part	GO:0015078//hydrogen ion transmembrane transporter activity	GO:0015992//proton transport;GO:0006091//generation of precursor metabolites and energy
Unigene0026787	1	1.018	0.805	1.009	0.805	-0.325865	0.0434851	0.738798	IAP-like protein 1 isoform 1	-	GO:0044444//cytoplasmic part	-	GO:0044763
Unigene0012031	1	1.019	0.8	1.0095	0.8	-0.335569	0.0445489	0.741501	aspartic proteinase A1	-	-	-	-
Unigene0013890	1	1.013	0.795	1.0065	0.795	-0.34032	0.030168	0.70075	ribonucleoprotein At2g37220, chloroplastic	-	GO:0032991//macromolecular complex;GO:0044423	GO:0036094//small molecule binding;GO:0097159//organic cyclic compound binding	-
Unigene0000336	1	1	0.786	1	0.786	-0.347399	1.25e-16	3.7e-14	cytosolic sulfotransferase 15	-	-	-	-
Unigene0029741	1	1.019	0.787	1.0095	0.787	-0.359205	0.0416256	0.738798	65-kDa microtubule-associated protein 1	-	-	GO:0015631//tubulin binding	GO:0022402//cell cycle process;GO:0007017//microtubule-based process
Unigene0033544	1	0.993	0.771	0.9965	0.771	-0.370139	0.0150929	0.672087	cysteine proteinase RD21a	-	-	-	-
Unigene0030313	1	0.984	0.764	0.992	0.764	-0.376767	0.0340228	0.72516	zinc finger CCCH domain-containing protein 31	-	-	GO:0003676//nucleic acid binding;GO:0043169//cation binding	-
Unigene0017631	1	1.004	0.764	1.002	0.764	-0.391238	0.00811553	0.672087	subtilisin-like protease	-	GO:0005618//cell wall;GO:0005576//extracellular region	GO:0004175//endopeptidase activity;GO:0005515//protein binding	GO:0019538//protein metabolic process;GO:0010191;GO:0044702//single organism reproductive process;GO:0003006//developmental process involved in reproduction;GO:0009892//negative regulation of metabolic process
Unigene0023040	1	1.024	0.764	1.012	0.764	-0.405565	0.0464423	0.741501	TOM1-like protein 2	-	-	-	-
Unigene0033287	1	1.011	0.748	1.0055	0.748	-0.426803	0.020382	0.672087	non-specific lipid-transfer protein	-	GO:0042579//microbody	GO:0005496//steroid binding	GO:0006996//organelle organization;GO:0006869//lipid transport;GO:0010476//gibberellin mediated signaling pathway;GO:0006081//cellular aldehyde metabolic process;GO:0009685//gibberellin metabolic process;GO:0003006//developmental process involved in reproduction;GO:0044707
Unigene0015603	1	1.023	0.751	1.0115	0.751	-0.429612	0.0420487	0.738798	jasmonate-induced protein homolog	-	-	-	-
Unigene0013335	1	0.997	0.735	0.9985	0.735	-0.442018	0.00540642	0.656147	60 kDa jasmonate-induced protein	-	-	-	-
Unigene0018043	1	1.007	0.731	1.0035	0.731	-0.457097	0.0121371	0.672087	auxin-binding protein ABP19a	-	-	GO:0046872//metal ion binding	-
Unigene0026833	1	0.981	0.698	0.9905	0.698	-0.50493	0.0301994	0.70075	monothiol glutaredoxin-S16, chloroplastic	-	GO:0009532//plastid stroma	GO:0043169//cation binding;GO:0051536//iron-sulfur cluster binding;GO:0015036//disulfide oxidoreductase activity	GO:0044710;GO:0019725//cellular homeostasis;GO:0006811//ion transport;GO:0003006//developmental process involved in reproduction
Unigene0023304	1	0.993	0.701	0.9965	0.701	-0.507455	0.0110097	0.672087	peptidyl-prolyl cis-trans isomerase FKBP12	-	-	-	-
Unigene0027537	1	1.021	0.706	1.0105	0.706	-0.517329	0.0319314	0.711121	far upstream element-binding protein 1-like isoform X1	-	-	-	-
Unigene0003444	1	1.009	0.701	1.0045	0.701	-0.518991	0.0137298	0.672087	GDSL esterase/lipase At3g26430	-	-	-	-
Unigene0005870	1	0.988	0.689	0.994	0.689	-0.528742	0.0181571	0.672087	serine/threonine-protein phosphatase 1 regulatory subunit 10	-	-	-	-
Unigene0007836	1	0.988	0.65	0.994	0.65	-0.612806	0.0156673	0.672087	metacaspase-5	-	-	GO:0004175//endopeptidase activity	GO:0019538//protein metabolic process
Unigene0003666	1	0.964	0.63	0.982	0.63	-0.640371	0.0454797	0.741501	actin cytoskeleton-regulatory complex protein pan1	-	-	-	-
Unigene0020607	1	0.992	0.626	0.996	0.626	-0.669983	0.00953519	0.672087	nascent polypeptide-associated complex subunit β	-	-	-	GO:0010468//regulation of gene expression;GO:0034645//cellular macromolecule biosynthetic process
Unigene0025855	1	0.982	0.595	0.991	0.595	-0.735995	0.0196254	0.672087	CS domain protein	-	GO:0044444//cytoplasmic part;GO:0005911//cell-cell junction;GO:0016020//membrane	-	-
Unigene0001513	1	1.008	0.592	1.004	0.592	-0.76209	0.00831609	0.672087	hypothetical protein BVRB	-	-	-	-
Unigene0018202	1	1.001	0.587	1.0005	0.587	-0.769289	0.00103342	0.262013	4,5-DOPA dioxygenase extradiol	-	GO:0044424	GO:0005506//iron ion binding;GO:0016702//oxidoreductase activity, acting on single donors with incorporation of molecular oxygen, incorporation of two atoms of oxygen	GO:0044710;GO:0044237//cellular metabolic process
Unigene0025843	1	1.038	0.566	1.019	0.566	-0.84828	0.034946	0.72516	PREDICTED: actin cytoskeleton-regulatory complex protein pan1	-	-	-	-
Unigene0009269	1	0.97	0.539	0.985	0.539	-0.869838	0.0278402	0.70075	ras GTPase-activating protein-binding protein 1	-	-	-	-
Unigene0033426	1	1.059	0.53	1.0295	0.53	-0.95788	0.0475422	0.74265	major allergen Mal d 1	-	-	-	-
Unigene0031669	1	0.98	0.403	0.99	0.403	-1.29665	0.012392	0.672087	MLP-like protein 43	-	-	-	GO:0006950//response to stress
Unigene0030864	1	0.922	0.319	0.961	0.319	-1.59098	0.0405757	0.738798	polyphenol oxidase, chloroplastic	-	-	-	-
