# Supplementary material for: iTRAQ-Based Comparative Proteomic Analysis Provides Insights into Molecular Mechanisms of Salt Tolerance in Sugar Beet (Beta vulgaris L.)
Source: Int J Mol Sci. 2018 Dec 4;19(12):3866. doi: 10.3390/ijms19123866 (PMC6321137; doi:10.3390/ijms19123866)
Supplement: Supplementary file 1 [file ijms-19-03866-s001.zip › Supplementary Materials R2/Table S2 Proteins annotation in shoot of sugar beet.xls]

## Sheet: CK1-VS-T1.annotation
Gene ID	CK1.2_118	T1.1_119	T1.2_121	CK1	T1	log2 FC (T1/CK1)	P value	fdr	Protein name	Pathway	GO Component	GO Function	GO Process
Unigene0033482	1	0.804	0.818	1	0.811	-0.302226	0.045348	0.929318	AP-2 complex subunit alpha-1-like	ko04144//Endocytosis//Transport and catabolism//Cellular Processes	-	-	-
Unigene0001686	1	0.638	0.659	1	0.6485	-0.624822	0.0411566	0.899566	dnaJ protein homolog ANJ1	ko04141//Protein processing in endoplasmic reticulum//Folding, sorting and degradation//Genetic Information Processing	-	-	-
Unigene0023109	1	1.493	1.531	1	1.512	0.596458	0.0334921	0.844461	60S acidic ribosomal protein P0	ko03010//Ribosome//Translation//Genetic Information Processing	GO:0030529//ribonucleoprotein complex	GO:0005198//structural molecule activity	GO:0034645//cellular macromolecule biosynthetic process;GO:0022613//ribonucleoprotein complex biogenesis
Unigene0024177	1	0.762	0.756	1	0.759	-0.397828	0.0158016	0.787343	50S ribosomal protein L18, chloroplastic	ko03010//Ribosome//Translation//Genetic Information Processing	GO:0009532//plastid stroma;GO:0009526//plastid envelope;GO:0030529//ribonucleoprotein complex	GO:0003723//RNA binding;GO:0005198//structural molecule activity	GO:0060918//auxin transport;GO:0071555//cell wall organization;GO:0032535//regulation of cellular component size;GO:0048509//regulation of meristem development;GO:0009653//anatomical structure morphogenesis;GO:0042546//cell wall biogenesis;GO:0003006//developmental process involved in reproduction;GO:0010467//gene expression
Unigene0000482	1	1.269	1.268	1	1.2685	0.343124	0.00182744	0.403864	uroporphyrinogen decarboxylase 1, chloroplastic	ko01100//Metabolic pathways//Global and overview maps//Metabolism;ko01110//Biosynthesis of secondary metabolites//Global and overview maps//Metabolism;ko00860//Porphyrin and chlorophyll metabolism//Metabolism of cofactors and vitamins//Metabolism	-	-	-
Unigene0012856	1	0.751	0.761	1	0.756	-0.403542	0.0260558	0.787343	L-galactono-1,4-lactone dehydrogenase, mitochondrial	ko01100//Metabolic pathways//Global and overview maps//Metabolism;ko01110//Biosynthesis of secondary metabolites//Global and overview maps//Metabolism;ko00053//Ascorbate and aldarate metabolism//Carbohydrate metabolism//Metabolism	GO:0043231//intracellular membrane-bounded organelle;GO:0031224//intrinsic component of membrane;GO:0031090//organelle membrane	GO:0016616//oxidoreductase activity, acting on the CH-OH group of donors, NAD or NADP as acceptor;GO:0000166//nucleotide binding;GO:0016632;GO:0016899//oxidoreductase activity, acting on the CH-OH group of donors, oxygen as acceptor	GO:0019852//L-ascorbic acid metabolic process;GO:0043094
Unigene0005386	1	1.277	1.279	1	1.278	0.353888	0.00351734	0.4664	transaldolase 1	ko01100//Metabolic pathways//Global and overview maps//Metabolism;ko01110//Biosynthesis of secondary metabolites//Global and overview maps//Metabolism;ko00030//Pentose phosphate pathway//Carbohydrate metabolism//Metabolism	-	-	GO:0044238
Unigene0005387	1	1.277	1.279	1	1.278	0.353888	0.00351734	0.4664	transaldolase 2	ko01100//Metabolic pathways//Global and overview maps//Metabolism;ko01110//Biosynthesis of secondary metabolites//Global and overview maps//Metabolism;ko00030//Pentose phosphate pathway//Carbohydrate metabolism//Metabolism	-	-	GO:0044238
Unigene0012485	1	0.78	0.791	1	0.7855	-0.348317	0.0319489	0.844461	chlorophyll a-b binding protein 1A, chloroplastic	ko01100//Metabolic pathways//Global and overview maps//Metabolism;ko00196//Photosynthesis - antenna proteins//Energy metabolism//Metabolism	-	-	-
Unigene0024040	1	0.737	0.745	1	0.741	-0.432455	0.0198499	0.787343	psbQ-like protein 2, chloroplastic	ko01100//Metabolic pathways//Global and overview maps//Metabolism;ko00195//Photosynthesis//Energy metabolism//Metabolism	GO:0009521;GO:0031976;GO:0044434	-	GO:0044763;GO:0006091//generation of precursor metabolites and energy;GO:0044262//cellular carbohydrate metabolic process;GO:0044723
Unigene0003072	1	0.826	0.825	1	0.8255	-0.27666	0.00348271	0.4664	NADH dehydrogenase [ubiquinone] 1 α subcomplex subunit 9, mitochondrial	ko01100//Metabolic pathways//Global and overview maps//Metabolism;ko00190//Oxidative phosphorylation//Energy metabolism//Metabolism	-	-	-
Unigene0016372	1	1.224	1.217	1	1.2205	0.287472	0.0158661	0.787343	zeatin O-glucosyltransferase	ko00908//Zeatin biosynthesis//Metabolism of terpenoids and polyketides//Metabolism	-	-	-
Unigene0000387	1	1.413	1.435	1	1.424	0.509949	0.0240885	0.787343	PREDICTED: bark storage protein B	-	-	-	-
Unigene0004064	1	1.302	1.273	1	1.2875	0.364572	0.049059	0.929318	non-specific lipid-transfer protein-like 1	-	-	GO:0005488//binding	GO:0044765;GO:0051704;GO:0006950//response to stress
Unigene0004065	1	1.302	1.273	1	1.2875	0.364572	0.049059	0.929318	non-specific lipid-transfer protein-like 2	-	-	GO:0005488//binding	GO:0044765;GO:0051704;GO:0006950//response to stress
Unigene0005205	1	1.291	1.285	1	1.288	0.365133	0.010147	0.782708	UPF0301 protein	-	-	-	-
Unigene0010855	1	0.772	0.771	1	0.7715	-0.374262	0.00275468	0.4664	MLP-like protein 34	-	-	-	-
Unigene0011100	1	0.657	0.65	1	0.6535	-0.613741	0.0138795	0.787343	ras-related protein RABB1b	-	GO:0009536//plastid;GO:0016020//membrane	GO:0017111//nucleoside-triphosphatase activity;GO:0032550	GO:0035556//intracellular signal transduction;GO:0006605//protein targeting;GO:0016482//cytoplasmic transport
Unigene0015346	1	0.805	0.791	1	0.798	-0.325539	0.0427946	0.913977	splicing factor, arginine/serine-rich 19-like isoform X2	-	-	-	-
Unigene0017069	1	0.825	0.819	1	0.822	-0.28279	0.0205229	0.787343	PREDICTED: cationic peroxidase 1-1	-	-	GO:0003824//catalytic activity;GO:0016209//antioxidant activity;GO:0043169//cation binding;GO:0046906//tetrapyrrole binding	GO:0044710;GO:0006950//response to stress
Unigene0018555	1	0.791	0.792	1	0.7915	-0.337339	0.00297896	0.4664	carboxylesterase 1-2	-	-	-	-
Unigene0018614	1	1.198	1.206	1	1.202	0.265437	0.019938	0.787343	subtilisin-like protease	-	GO:0044464	GO:0008233//peptidase activity	GO:0008152//metabolic process
Unigene0018838	1	0.825	0.815	1	0.82	-0.286304	0.0338454	0.844461	BnaCnng08290D	-	GO:0031976;GO:0044434	-	GO:0006873//cellular ion homeostasis;GO:0030001//metal ion transport
Unigene0022568	1	1.337	1.356	1	1.3465	0.429214	0.0261371	0.787343	glycine-rich cell wall structural protein isoform X2	-	-	-	-
Unigene0023830	1	0.808	0.804	1	0.806	-0.311148	0.0126847	0.787343	β-galactosidase 9 isoform X1	-	GO:0005618//cell wall;GO:0031090//organelle membrane;GO:0043231//intracellular membrane-bounded organelle;GO:0005576//extracellular region	GO:0005488//binding;GO:0015925	GO:0044238
Unigene0026667	1	1.234	1.23	1	1.232	0.301002	0.0085791	0.782708	ATP-dependent Clp protease proteolytic subunit-related protein 2, chloroplastic	-	GO:0031976;GO:0044434;GO:0009532//plastid stroma;GO:0009368//endopeptidase Clp complex;GO:0009526//plastid envelope	GO:0004175//endopeptidase activity	GO:0016072//rRNA metabolic process;GO:0009668;GO:0006355//regulation of transcription, DNA-templated;GO:0009658//chloroplast organization;GO:0043623//cellular protein complex assembly;GO:0031399//regulation of protein modification process
Unigene0027332	1	1.23	1.248	1	1.239	0.309176	0.0373373	0.884095	Natterin-4	-	-	-	-
Unigene0028127	1	0.686	0.681	1	0.6835	-0.548987	0.0105976	0.782708	ADP-ribosylation factor-like protein 8A	-	GO:0044464	GO:0032550	GO:0035556//intracellular signal transduction;GO:0015031//protein transport
Unigene0029162	1	0.657	0.65	1	0.6535	-0.613741	0.0138795	0.787343	ras-related protein RABB1c	-	GO:0043231//intracellular membrane-bounded organelle;GO:0016020//membrane	GO:0017111//nucleoside-triphosphatase activity;GO:0032550	GO:0016192//vesicle-mediated transport;GO:0035556//intracellular signal transduction;GO:0040007//growth;GO:0061024//membrane organization;GO:0032989;GO:0006605//protein targeting;GO:0016482//cytoplasmic transport
Unigene0033990	1	0.507	0.478	1	0.4925	-1.0218	0.0457426	0.929318	aquaporin PIP1-5	-	GO:0031224//intrinsic component of membrane;GO:0005911//cell-cell junction	GO:0005215//transporter activity	GO:0006996//organelle organization;GO:0010038//response to metal ion;GO:0006090//pyruvate metabolic process;GO:0006970//response to osmotic stress;GO:0042044//fluid transport;GO:0009746
