# Supplementary material for: iTRAQ-Based Comparative Proteomic Analysis Provides Insights into Molecular Mechanisms of Salt Tolerance in Sugar Beet (Beta vulgaris L.)
Source: Int J Mol Sci. 2018 Dec 4;19(12):3866. doi: 10.3390/ijms19123866 (PMC6321137; doi:10.3390/ijms19123866)
Supplement: Supplementary file 1 [file ijms-19-03866-s001.zip › Supplementary Materials R2/Table S3 KEGG analysis of DEPs in root of sugar beet.xls]

## Sheet: PATHWAY in root
KEGG_A_class	KEGG_B_class	#Pathway	CK2-VS-T2 (76)	All-Unigene (1670)	P value	Q value	Pathway ID	Protein ID	Protein name	CK2.1_119	CK2.2_121	T2.2_118	CK2	T2	log2_FC (T2/CK2)	P value	fdr	KOs
Metabolism (25 DEPs)	Carbohydrate metabolism	Glycolysis / Gluconeogenesis	3	79	0.376214	0.655505	ko00010	Unigene0009404	pyruvate decarboxylase 1	1	1	1.617	1	1.617	0.69332	1.25e-16	3.7e-14	K01568
								Unigene0030344	phosphoglucomutase, cytoplasmic	1	1.016	0.836	1.008	0.836	-0.269921	0.0466993	0.741501	K01835
								Unigene0011604	ATP-dependent 6-phosphofructokinase 5, chloroplastic	1	0.988	1.339	0.994	1.339	0.429838	0.0223293	0.672087	K00850
		Citrate cycle (TCA cycle)	1	37	0.64984	0.809531	ko00020	Unigene0018571	malate dehydrogenase, mitochondrial	1	0.991	0.751	0.9955	0.751	-0.406608	0.0176814	0.672087	K00026
		Pentose phosphate pathway	2	38	0.284274	0.611188	ko00030	Unigene0030344	phosphoglucomutase, cytoplasmic	1	1.016	0.836	1.008	0.836	-0.269921	0.0466993	0.741501	K01835
								Unigene0011604	ATP-dependent 6-phosphofructokinase 5, chloroplastic	1	0.988	1.339	0.994	1.339	0.429838	0.0223293	0.672087	K00850
		Fructose and mannose metabolism	1	34	0.618476	0.809531	ko00051	Unigene0011604	ATP-dependent 6-phosphofructokinase 5, chloroplastic	1	0.988	1.339	0.994	1.339	0.429838	0.0223293	0.672087	K00850
		Galactose metabolism	2	31	0.211519	0.568457	ko00052	Unigene0030344	phosphoglucomutase, cytoplasmic	1	1.016	0.836	1.008	0.836	-0.269921	0.0466993	0.741501	K01835
								Unigene0011604	ATP-dependent 6-phosphofructokinase 5, chloroplastic	1	0.988	1.339	0.994	1.339	0.429838	0.0223293	0.672087	K00850
		Starch and sucrose metabolism	1	62	0.829516	0.849266	ko00500	Unigene0030344	phosphoglucomutase, cytoplasmic	1	1.016	0.836	1.008	0.836	-0.269921	0.0466993	0.741501	K01835
		Amino sugar and nucleotide sugar metabolism	1	55	0.791266	0.848038	ko00520	Unigene0030344	phosphoglucomutase, cytoplasmic	1	1.016	0.836	1.008	0.836	-0.269921	0.0466993	0.741501	K01835
		Pyruvate metabolism	1	58	0.808594	0.848038	ko00620	Unigene0018571	malate dehydrogenase, mitochondrial	1	0.991	0.751	0.9955	0.751	-0.406608	0.0176814	0.672087	K00026
		Glyoxylate and dicarboxylate metabolism	2	37	0.273844	0.611188	ko00630	Unigene0018571	malate dehydrogenase, mitochondrial	1	0.991	0.751	0.9955	0.751	-0.406608	0.0176814	0.672087	K00026
								Unigene0010496	peroxisomal (S)-2-hydroxy-acid oxidase GLO4	1	1.014	1.417	1.007	1.417	0.492776	0.0224301	0.672087	K11517
		Propanoate metabolism	1	23	0.478011	0.761278	ko00640	Unigene0030654	acyl-CoA dehydrogenase family member 10	1	1.004	1.214	1.002	1.214	0.276886	0.0114664	0.672087	K00249
	Energy metabolism	Oxidative phosphorylation	4	76	0.157069	0.549458	ko00190	Unigene0011701	pyrophosphate-energized vacuolar membrane proton pump	1	1.033	1.459	1.0165	1.459	0.52137	0.0494143	0.744823	K01507
								Unigene0000487	V-type proton ATPase subunit c1	1	0.987	1.289	0.9935	1.289	0.37566	0.0276861	0.70075	K03879
								Unigene0010790	V-type proton ATPase 16 kDa proteolipid subunit	1	0.987	1.289	0.9935	1.289	0.37566	0.0276861	0.70075	K02155
								Unigene0026083	NADH dehydrogenase subunit	1	1.022	1.326	1.011	1.326	0.391298	0.0441545	0.741501
		Photosynthesis	3	27	0.0369316	0.513913	ko00195	Unigene0005855	erredoxin--NADP reductase, root isozyme, chloroplastic	1	1.011	0.836	1.0055	0.836	-0.266338	0.0326453	0.716752	K02641
								Unigene0001875	PsbB-like protein 1;1, chloroplastic	1	0.993	0.713	0.9965	0.713	-0.482968	0.0115678	0.672087	K02717
								Unigene0001876	PsbB-like protein 1;2, chloroplastic	1	0.993	0.713	0.9965	0.713	-0.482968	0.0115678	0.672087
		Carbon fixation in photosynthetic organisms	1	54	0.785154	0.848038	ko00710	Unigene0018571	malate dehydrogenase, mitochondrial	1	0.991	0.751	0.9955	0.751	-0.406608	0.0176814	0.672087	K00026
		Sulfur metabolism	1	13	0.306894	0.628402	ko00920	Unigene0009722	SAL1 phosphatase	1	1.006	0.756	1.003	0.756	-0.407863	0.0116649	0.672087	K01082
	Lipid metabolism	Fatty acid metabolism	2	30	0.20126	0.568457	ko00071	Unigene0023974	3-ketoacyl-CoA thiolase 2, peroxisomal	1	1.029	0.739	1.0145	0.739	-0.457123	0.0496576	0.744823	K07513
								Unigene0030654	acyl-CoA dehydrogenase family member 10	1	1.004	1.214	1.002	1.214	0.276886	0.0114664	0.672087	K00249
		Steroid biosynthesis	1	7	0.178893	0.549458	ko00100	Unigene0022787	obtusifoliol 14-α demethylase-like	1	0.995	1.704	0.9975	1.704	0.772537	0.00516074	0.656147	K05917
		Glycerolipid metabolism	2	19	0.0956117	0.513913	ko00561	Unigene0012830	lysophospholipid acyltransferase 1	1	0.999	1.484	0.9995	1.484	0.570213	0.00139561	0.306663	K13519
								Unigene0027184	dihydroxyacetone kinase	1	0.995	1.203	0.9975	1.203	0.270248	0.0147501	0.672087	K00863
		Glycerophospholipid metabolism	1	22	0.462966	0.761278	ko00564	Unigene0012830	lysophospholipid acyltransferase 1	1	0.999	1.484	0.9995	1.484	0.570213	0.00139561	0.306663	K13519
		Ether lipid metabolism	1	7	0.178893	0.549458	ko00565	Unigene0012830	lysophospholipid acyltransferase 1	1	0.999	1.484	0.9995	1.484	0.570213	0.00139561	0.306663	K13519
		α-Linolenic acid metabolism	1	27	0.534157	0.792026	ko00592	Unigene0030654	acyl-CoA dehydrogenase family member 10	1	1.004	1.214	1.002	1.214	0.276886	0.0114664	0.672087	K07513
		Biosynthesis of unsaturated fatty acids	1	16	0.363322	0.655505	ko01040	Unigene0030654	acyl-CoA dehydrogenase family member 10	1	1.004	1.214	1.002	1.214	0.276886	0.0114664	0.672087	K07513
	Nucleotide metabolism	Purine metabolism	4	52	0.0536826	0.513913	ko00230	Unigene0030344	phosphoglucomutase, cytoplasmic	1	1.016	0.836	1.008	0.836	-0.269921	0.0466993	0.741501	K01835
								Unigene0024368	phosphoribosylformylglycinamidine cyclo-ligase, chloroplastic	1	0.993	0.806	0.9965	0.806	-0.30609	0.0182496	0.672087	K01933
								Unigene0003450	Nucleoside diphosphate kinase 4, chloroplastic	1	0.999	1.279	0.9995	1.279	0.355738	0.00223702	0.460827	K00940
								Unigene0014152	apyrase 2	1	1.009	1.318	1.0045	1.318	0.391873	0.0181803	0.672087	K14641
		Pyrimidine metabolism	3	35	0.0707797	0.513913	ko00240	Unigene0025531	pentatricopeptide repeat-containing protein At4g25270, chloroplastic	1	1.019	0.756	1.0095	0.756	-0.417183	0.035853	0.72516	K13800
								Unigene0003450	Nucleoside diphosphate kinase 4, chloroplastic	1	0.999	1.279	0.9995	1.279	0.355738	0.00223702	0.460827	K00940
								Unigene0014152	apyrase 2	1	1.009	1.318	1.0045	1.318	0.391873	0.0181803	0.672087	K14641
	Amino acid metabolism	Cysteine and methionine metabolism	2	34	0.242574	0.58661	ko00270	Unigene0023291	1,2-dihydroxy-3-keto-5-methylthiopentene dioxygenase 2	1	1.01	0.76	1.005	0.76	-0.403124	0.0196275	0.672087	K08967
								Unigene0026058	1-aminocyclopropane-1-carboxylate oxidase 1	1	1.019	0.778	1.0095	0.778	-0.375799	0.0397922	0.736826	K05933
		Valine, leucine and isoleucine degradation	2	27	0.170923	0.549458	ko00280	Unigene0023974	3-ketoacyl-CoA thiolase 2, peroxisomal	1	1.029	0.739	1.0145	0.739	-0.457123	0.0496576	0.744823	K07513
								Unigene0030654	acyl-CoA dehydrogenase family member 10	1	1.004	1.214	1.002	1.214	0.276886	0.0114664	0.672087	K00249
		Phenylalanine metabolism	1	41	0.687745	0.809531	ko00360	Unigene0000590	trans-cinnamate 4-monooxygenase	1	1.007	1.264	1.0035	1.264	0.332956	0.0166598	0.672087	K00487
		β-Alanine metabolism	1	25	0.506869	0.778406	ko00410	Unigene0030654	acyl-CoA dehydrogenase family member 10	1	1.004	1.214	1.002	1.214	0.276886	0.0114664	0.672087	K00249
		Glutathione metabolism	1	42	0.696573	0.809531	ko00480	Unigene0006197	protein IN2-1 homolog B	1	1.001	0.652	1.0005	0.652	-0.617777	0.00128687	0.302967	K00799
	Glycan biosynthesis and metabolism	N-Glycan biosynthesis	1	17	0.381108	0.655505	ko00510	Unigene0021730	dolichyl-diphosphooligosaccharide--protein glycosyltransferase subunit STT3B	1	0.992	1.215	0.996	1.215	0.286739	0.0222709	0.672087	K07151
	Biosynthesis of other secondary metabolites	Phenylpropanoid biosynthesis	1	55	0.791266	0.848038	ko00940	Unigene0000590	trans-cinnamate 4-monooxygenase	1	1.007	1.264	1.0035	1.264	0.332956	0.0166598	0.672087	K00487
		Flavonoid biosynthesis	2	14	0.055541	0.513913	ko00941	Unigene0000590	trans-cinnamate 4-monooxygenase	1	1.007	1.264	1.0035	1.264	0.332956	0.0166598	0.672087	K00487
			2	14	0.055541	0.513913	ko00941	Unigene0023544	naringenin,2-oxoglutarate 3-dioxygenase	1	1.016	0.793	1.008	0.793	-0.346103	0.0364444	0.72516	K00475
		Stilbenoid, diarylheptanoid and gingerol biosynthesis	1	10	0.245558	0.58661	ko00945	Unigene0000590	trans-cinnamate 4-monooxygenase	1	1.007	1.264	1.0035	1.264	0.332956	0.0166598	0.672087	K00487
Genetic Information Processing (11 DEPs)	Translation	Ribosome	6	122	0.118248	0.549458	ko03010	Unigene0009721	40S ribosomal protein S8	1	1.019	0.786	1.0095	0.786	-0.36104	0.0414147	0.738798	K02995
								Unigene0014183	40S ribosomal protein S12	1	0.973	0.517	0.9865	0.517	-0.932155	0.0233485	0.67277	K02951
								Unigene0020287	40S ribosomal protein SA	1	1.005	1.251	1.0025	1.251	0.31948	0.0124156	0.672087	K02998
								Unigene0033493	60S ribosomal protein L15	1	0.993	1.244	0.9965	1.244	0.320045	0.0174532	0.672087	K02877
								Unigene0007343	60S ribosomal protein L5	1	1.01	0.781	1.005	0.781	-0.363801	0.0217476	0.672087	K02932
		RNA transport	2	77	0.638513	0.809531	ko03013	Unigene0008589	elongation factor 1-α	1	1.017	0.746	1.0085	0.746	-0.434964	0.0308055	0.70075	K03231
								Unigene0012710	formin-like protein 5	1	1.007	0.828	1.0035	0.828	-0.277338	0.02	0.672087	K12875
		mRNA surveillance pathway	1	38	0.65972	0.809531	ko03015	Unigene0012710	formin-like protein 5	1	1.007	0.828	1.0035	0.828	-0.277338	0.02	0.672087	K12875
	Transcription	Spliceosome	2	84	0.686001	0.809531	ko03040	Unigene0012710	formin-like protein 5	1	1.007	0.828	1.0035	0.828	-0.277338	0.02	0.672087	K12875
								Unigene0028062	U2 small nuclear ribonucleo protein B	1	1.012	0.756	1.006	0.756	-0.412172	0.0230109	0.67277	K11094
	Folding, sorting and degradation	Protein export	2	17	0.0787458	0.513913	ko03060	Unigene0015174	signal recognition particle receptor subunit β	1	1.012	1.292	1.006	1.292	0.360976	0.0262675	0.70075	K12272
								Unigene0003201	signal recognition particle receptor subunit α	1	0.991	1.203	0.9955	1.203	0.273143	0.0263104	0.70075	K13431
		Protein processing in endoplasmic reticulum	1	96	0.936852	0.936852	ko04141	Unigene0021730	dolichyl-diphosphooligosaccharide--protein glycosyltransferase subunit STT3B	1	0.992	1.215	0.996	1.215	0.286739	0.0222709	0.672087	K07151
Cellular Processes (7 DEPs)	Transport and catabolism	Phagosome	4	43	0.0293965	0.513913	ko04145	Unigene0007087	tubulin α-2 chain	1	0.973	1.422	0.9865	1.422	0.527531	0.0412015	0.738798	K07374
								Unigene0008997	tubulin β-1 chain	1	0.983	0.795	0.9915	0.795	-0.318658	0.0427412	0.738798	K07375
								Unigene0000487	V-type proton ATPase subunit c1	1	0.987	1.289	0.9935	1.289	0.37566	0.0276861	0.70075	K02155
								Unigene0010790	V-type proton ATPase 16 kDa proteolipid subunit	1	0.987	1.289	0.9935	1.289	0.37566	0.0276861	0.70075
	Transport and catabolism	Peroxisome	3	39	0.0915204	0.513913	ko04146	Unigene0023974	3-ketoacyl-CoA thiolase 2, peroxisomal	1	1.029	0.739	1.0145	0.739	-0.457123	0.0496576	0.744823	K07513
								Unigene0025735	peroxisomal adenine nucleotide carrier 1	1	1.013	1.304	1.0065	1.304	0.373597	0.0274798	0.70075	K13354
								Unigene0010496	peroxisomal (S)-2-hydroxy-acid oxidase GLO4	1	1.014	1.417	1.007	1.417	0.492776	0.0224301	0.672087	K11517
	Transport and catabolism	Endocytosis	1	36	0.639678	0.809531	ko04144	Unigene0031215	charged multivesicular body protein 1	1	0.99	0.692	0.995	0.692	-0.523924	0.0152556	0.672087	K12197
