# Supplementary material for: iTRAQ-Based Comparative Proteomic Analysis Provides Insights into Molecular Mechanisms of Salt Tolerance in Sugar Beet (Beta vulgaris L.)
Source: Int J Mol Sci. 2018 Dec 4;19(12):3866. doi: 10.3390/ijms19123866 (PMC6321137; doi:10.3390/ijms19123866)
Supplement: Supplementary file 1 [file ijms-19-03866-s001.zip › Supplementary Materials R2/Table S4 KEGG analysis of DEPs in shoot of sugar beet.xls]

## Sheet: PATHWAY IN SHOOT
KEGG_A_class	KEGG_B_class	#Pathway	CK1-VS-T1 (17)	All-Unigene (1476)	P value	Q value	Pathway ID	Gene ID	Protein name	CK1.2_118	T1.1_119	T1.2_121	CK1	T1	log2 FC (T1/CK1)	P value	fdr	KOs
Metabolism (8 DEPs)	Carbohydrate metabolism	Pentose phosphate pathway	2	34	0.0564415	0.338649	ko00030	Unigene0005386	transaldolase 1	1	1.277	1.279	1	1.278	0.353888	0.00351734	0.4664	K00616
								Unigene0005387	transaldolase 2	1	1.277	1.279	1	1.278	0.353888	0.00351734	0.4664	K00616
		Ascorbate and aldarate metabolism	1	18	0.189203	0.523971	ko00053	Unigene0012856	L-galactono-1,4-lactone dehydrogenase, mitochondrial	1	0.751	0.761	1	0.756	-0.403542	0.0260558	0.787343	K00225
	Energy metabolism	Oxidative phosphorylation	1	64	0.531301	0.549402	ko00190	Unigene0003072	NADH dehydrogenase [ubiquinone] 1 α subcomplex subunit 9, mitochondrial	1	0.826	0.825	1	0.8255	-0.27666	0.00348271	0.4664	K03953
		Photosynthesis	1	36	0.344329	0.549402	ko00195	Unigene0024040	PsbQ-like protein 2, chloroplastic	1	0.737	0.745	1	0.741	-0.432455	0.0198499	0.787343	K08901
		Photosynthesis - antenna proteins	1	19	0.198657	0.523971	ko00196	Unigene0012485	chlorophyll a-b binding protein 1A, chloroplastic	1	0.78	0.791	1	0.7855	-0.348317	0.0319489	0.844461	K08913
	Metabolism of cofactors and vitamins	Porphyrin and chlorophyll metabolism	1	26	0.261985	0.523971	ko00860	Unigene0000482	uroporphyrinogen decarboxylase 1, chloroplastic	1	1.269	1.268	1	1.2685	0.343124	0.00182744	0.403864	K01599
		Zeatin biosynthesis	1	2	0.0229103	0.274923	ko00908	Unigene0016372	zeatin O-glucosyltransferase	1	1.224	1.217	1	1.2205	0.287472	0.0158661	0.787343	K13495
Genetic Information Processing (3 DEPs)	Translation	Ribosome	2	137	0.478029	0.549402	ko03010	Unigene0023109	60S acidic ribosomal protein P0	1	1.493	1.531	1	1.512	0.596458	0.0334921	0.844461	K02941
								Unigene0024177	50S ribosomal protein L18, chloroplastic	1	0.762	0.756	1	0.759	-0.397828	0.0158016	0.787343	K02881
	Folding, sorting and degradation	Protein processing in endoplasmic reticulum	1	51	0.451797	0.549402	ko04141	Unigene0005386	transaldolase 1	1	1.277	1.279	1	1.278	0.353888	0.00351734	0.4664	K09503
Cellular Processes (2 DEPs)	Transport and catabolism	Endocytosis	1	22	0.226399	0.523971	ko04144	Unigene0000482	uroporphyrinogen decarboxylase 1, chloroplastic	1	1.269	1.268	1	1.2685	0.343124	0.00182744	0.403864	K11824
