# Supplementary material for: iTRAQ-Based Comparative Proteomic Analysis Provides Insights into Molecular Mechanisms of Salt Tolerance in Sugar Beet (Beta vulgaris L.)
Source: Int J Mol Sci. 2018 Dec 4;19(12):3866. doi: 10.3390/ijms19123866 (PMC6321137; doi:10.3390/ijms19123866)
Supplement: Supplementary file 1 [file ijms-19-03866-s001.zip › Supplementary Materials R2/Table S5 Primers used in qRT-PCR.xls]

## Sheet: Sheet1
No.	Gene name	Forward primer sequence (5'-3')	Reverse primer sequence (5'-3')	Fragment size (bp)
1	BvACTIN	ACTGGTATTGTGCTTGACTC	ATGAGATAATCAGTGAGATC	110
2	BvPIP1-4	AAATGGAAGGGAAAGATGAAGAT	CAGGTTCGAACAGTGGTGCT	127
3	BvVP	TCATGGGTGCAGCTCTTCTTCCA	TGCGGGTAGAATCAGGGGAAAGC	135
4	BvAPY2	CGTTCGACAAAATGCTTAAGAGA	TCCTAGGAGAGTAACCTTCATCAGT	165
5	BvVAP	CAATCATTCAATCATGTCTACTGTCT	TCCTACTCCACTCTTCGCTGT	133
6	BvpurM	TATGTCATACGCAAAGCTCGAA	GGATATGTTTGTGTTCCCAGTGT	139
7	BvBSP-B	CACATATCTTGTGAGAGAAAAATGAGTT	GCTAGGAGATTGAAGAAGAGGGTT	201
8	BvTAL	AATTCAGCAATGTCCGCAA	CAGCATGAAGAGAAGAAGGAAGAT	175
9	BvURO-D1	AGTTCTGGGTTTTGTGGGTGC	TTGTGGTGTACGTGCGAGTAGTG	80
10	BvZOG	AATGGCTTATGTGATTCAAGATGT	GTTGCACACCCTTCACCAGT	183
11	BvPIP1-5	ATGGAGGGGAAAGAAGAGGA	GAGGTGCAGGTGGTGGTT	112
